# Supplementary material for: Modeling and Forecasting Monkeypox Cases Using Stochastic Models
Source: J Clin Med. 2022 Nov 4;11(21):6555. doi: 10.3390/jcm11216555 (PMC9659136; doi:10.3390/jcm11216555)
Supplement: Supplementary file 1 [file jcm-11-06555-s001.zip]

Archive with 1 entries (1 files):
- jcm-1967417-supplementary.csv
