# Supplementary material for: Modeling and Forecasting Monkeypox Cases Using Stochastic Models
Source: J Clin Med. 2022 Nov 4;11(21):6555. doi: 10.3390/jcm11216555 (PMC9659136; doi:10.3390/jcm11216555)
Supplement: Supplementary file 1 [file jcm-11-06555-s001.zip › jcm-1967417-supplementary.csv]

Date	Cummulative cases
5/6/2022	1
5/7/2022	1
5/8/2022	1
5/9/2022	1
5/10/2022	1
5/11/2022	1
5/12/2022	2
5/13/2022	3
5/14/2022	3
5/15/2022	7
5/16/2022	7
5/17/2022	7
5/18/2022	9
5/19/2022	9
5/20/2022	20
5/21/2022	20
5/22/2022	20
5/23/2022	57
5/24/2022	71
5/25/2022	78
5/26/2022	106
5/27/2022	106
5/28/2022	106
5/29/2022	106
5/30/2022	179
5/31/2022	190
6/1/2022	197
6/2/2022	208
6/3/2022	227
6/4/2022	227
6/5/2022	227
6/6/2022	303
6/7/2022	322
6/8/2022	367
6/9/2022	367
6/10/2022	367
6/11/2022	367
6/12/2022	471
6/13/2022	471
6/14/2022	525
6/15/2022	525
6/16/2022	575
6/17/2022	575
6/18/2022	575
6/19/2022	575
6/20/2022	575
